# Supplementary material for: Exploring Virulence Characteristics of Clinical Escherichia coli Isolates from Greece
Source: Microorganisms. 2025 Jun 26;13(7):1488. doi: 10.3390/microorganisms13071488 (PMC12300496; doi:10.3390/microorganisms13071488)
Supplement: Supplementary file 1 [file microorganisms-13-01488-s001.zip]

Archive with 1 entries (1 files):
- microorganisms-3702111-supplementary.pdf
